# Supplementary material for: High HER2 Intratumoral Heterogeneity Is a Predictive Factor for Poor Prognosis in Early-Stage and Locally Advanced HER2-Positive Breast Cancer
Source: Cancers (Basel). 2024 Mar 5;16(5):1062. doi: 10.3390/cancers16051062 (PMC10930968; doi:10.3390/cancers16051062)
Supplement: Supplementary file 1 [file cancers-16-01062-s001.zip]

Archive with 1 entries (1 files):
- cancers-2838563-supplementary.pdf
